# Supplementary material for: Development of Cost-Effective Sn-Free Al-Bi-Fe Alloys for Efficient Onboard Hydrogen Production through Al–Water Reaction
Source: Materials (Basel). 2024 Oct 11;17(20):4973. doi: 10.3390/ma17204973 (PMC11509418; doi:10.3390/ma17204973)
Supplement: Supplementary file 1 [file materials-17-04973-s001.zip]

Archive with 1 entries (1 files):
- materials-3247960-supplementary.pdf
